# Supplementary material for: Automated image analysis of stained cytospins to quantify Schwann cell purity and proliferation
Source: PLoS One. 2020 May 22;15(5):e0233647. doi: 10.1371/journal.pone.0233647 (PMC7244157; doi:10.1371/journal.pone.0233647)
Supplement: S3 File — (XLSX) [file pone.0233647.s003.xlsx]

## Sheet: manual counting
	researcher 1													researcher 2													researcher 3
		DAPI+	DAPI+/VIME+	Sox10+	EdU+	EdU+/Sox10+	Sox10-	Sox10-/EdU+	%Sox10+	%Edu/ Sox10+	%Sox10-	%Sox10-/EdU+			DAPI+	DAPI+/VIME+	Sox10+	EdU+	EdU+/Sox10+	Sox10-	Sox10-/EdU+	%Sox10+	%Edu/Sox10+	%Sox10-	%Sox10-/EdU+			DAPI+	DAPI+/VIME+	Sox10+	EdU+	EdU+/Sox10+	Sox10-	Sox10-/EdU+	%Sox10+	%Edu/ Sox10+	%Sox10-	%Sox10-/EdU+
	rSC48_1	57	55	54	24	23	1	1	98.1818	41.8182	1.81818	1.81818		rSC48_1	56	55	53	25	25	2	0	96.3636	45.4545	3.63636	0		rSC48_1	57	55	54	24	23	1	1	98.1818	41.8182	1.81818	1.81818
	rSC48_2	65	64	63	20	20	1	0	98.4375	31.25	1.5625	0		rSC48_2	65	65	63	21	21	2	0	96.9231	32.3077	3.07692	0		rSC48_2	65	64	63	20	20	1	0	98.4375	31.25	1.5625	0
	rSC48_3	67	66	64	20	19	2	1	96.9697	28.7879	3.0303	1.51515		rSC48_3	66	64	64	21	21	0	0	100	32.8125	0	0		rSC48_3	66	65	62	19	19	3	0	95.3846	29.2308	4.61538	0
	rSC48_4	66	66	63	27	25	3	2	95.4545	37.8788	4.54545	3.0303		rSC48_4	66	66	63	30	28	3	2	95.4545	42.4242	4.54545	3.0303		rSC48_4	67	66	65	27	25	1	2	98.4848	37.8788	1.51515	3.0303
	rSC48_5	63	63	60	24	24	3	0	95.2381	38.0952	4.7619	0		rSC48_5	64	64	63	24	23	1	1	98.4375	35.9375	1.5625	1.5625		rSC48_5	64	62	62	23	23	0	0	100	37.0968	0	0
	rSC48_6	66	65	59	21	18	6	3	90.7692	27.6923	9.23077	4.61538		rSC48_6	67	65	60	22	20	5	2	92.3077	30.7692	7.69231	3.07692		rSC48_6	67	62	59	20	18	3	2	95.1613	29.0323	4.83871	3.22581
	rSC48_7	58	58	53	16	15	5	1	91.3793	25.8621	8.62069	1.72414		rSC48_7	59	56	55	21	19	1	2	98.2143	33.9286	1.78571	3.57143		rSC48_7	58	59	52	17	15	8	2	88.1356	25.4237	13.5593	3.38983
	rSC48_8	65	65	56	23	17	9	6	86.1538	26.1538	13.8462	9.23077		rSC48_8	66	66	57	27	22	9	5	86.3636	33.3333	13.6364	7.57576		rSC48_8	63	64	56	21	17	10	4	87.5	26.5625	15.625	6.25
	rSC48_9	74	74	70	20	20	4	0	94.5946	27.027	5.40541	0		rSC48_9	68	68	66	19	19	2	0	97.0588	27.9412	2.94118	0		rSC48_9	70	70	66	20	20	4	0	94.2857	28.5714	5.71429	0
	rSC48_10	75	73	72	30	30	1	0	98.6301	41.0959	1.36986	0		rSC48_10	75	75	73	31	31	2	0	97.3333	41.3333	2.66667	0		rSC48_10	76	75	73	30	30	2	0	97.3333	40	2.66667	0
	Gesamt	656	649	614	225	211	35	14	94.6071	34.3648	5.39291	2.15716		Gesamt	652	644	617	241	229	27	12	95.8075	37.1151	4.19255	1.86335		Gesamt	653	642	612	221	210	30	11	95.3271	34.3137	4.6729	1.7134
		DAPI+	DAPI+/VIME+	Sox10+	EdU+	EdU+/Sox10+	Sox10-	Sox10-/EdU+	%Sox10+	%Edu/ Sox10+	%Sox10-	%Sox10-/EdU+			DAPI+	DAPI+/VIME+	Sox10+	EdU+	EdU+/Sox10+	Sox10-	Sox10-/EdU+	%Sox10+	%Edu/Sox10+	%Sox10-	%Sox10-/EdU+			DAPI+	DAPI+/VIME+	Sox10+	EdU+	EdU+/Sox10+	Sox10-	Sox10-/EdU+	%Sox10+	%Edu/ Sox10+	%Sox10-	%Sox10-/EdU+
	rSC49_1	92	90	88	26	26	2	0	97.7778	28.8889	2.22222	0		rSC49_1	93	92	86	30	28	6	2	93.4783	30.4348	6.52174	2.17391		rSC49_1	91	89	85	24	24	4	0	370.833	100	16.6667	0
	rSC49_2	84	82	62	37	28	20	9	75.6098	34.1463	24.3902	10.9756		rSC49_2	85	84	62	37	27	22	10	73.8095	32.1429	26.1905	11.9048		rSC49_2	84	81	62	36	26	19	10	225	72.2222	52.7778	27.7778
	rSC49_3	89	88	66	29	20	22	9	75	22.7273	25	10.2273		rSC49_3	88	87	66	32	21	21	11	75.8621	24.1379	24.1379	12.6437		rSC49_3	88	87	63	28	21	24	7	310.714	75	85.7143	25
	rSC49_4	74	72	49	16	11	23	5	68.0556	15.2778	31.9444	6.94444		rSC49_4	71	70	47	18	11	23	7	67.1429	15.7143	32.8571	10		rSC49_4	71	68	44	15	10	24	5	453.333	66.6667	160	33.3333
	rSC49_5	95	92	73	36	25	19	11	79.3478	27.1739	20.6522	11.9565		rSC49_5	94	94	72	38	28	22	10	76.5957	29.7872	23.4043	10.6383		rSC49_5	91	94	69	35	25	25	10	268.571	71.4286	71.4286	28.5714
	rSC49_6	99	98	77	35	25	21	10	78.5714	25.5102	21.4286	10.2041		rSC49_6	100	99	79	38	28	20	10	79.798	28.2828	20.202	10.101		rSC49_6	98	98	77	34	24	21	10	288.235	70.5882	61.7647	29.4118
	rSC49_8	104	100	88	40	35	12	5	88	35	12	5		rSC49_8	100	97	87	46	40	10	6	89.6907	41.2371	10.3093	6.18557		rSC49_8	101	101	84	38	36	17	2	265.789	94.7368	44.7368	5.26316
	Gesamt	637	622	503	219	170	119	49	80.8682	33.7972	19.1318	7.87781		Gesamt	631	623	499	239	183	124	56	80.0963	36.6733	19.9037	8.98876		Gesamt	624	618	484	210	166	134	44	78.3172	34.2975	21.6828	7.11974
		DAPI+	DAPI+/VIME+	Sox10+	EdU+	EdU+/Sox10+	Sox10-	Sox10-/EdU+	%Sox10+	%Edu/ Sox10+	%Sox10-	%Sox10-/EdU+			DAPI+	DAPI+/VIME+	Sox10+	EdU+	EdU+/Sox10+	Sox10-	Sox10-/EdU+	%Sox10+	%Edu/Sox10+	%Sox10-	%Sox10-/EdU+			DAPI+	DAPI+/VIME+	Sox10+	EdU+	EdU+/Sox10+	Sox10-	Sox10-/EdU+	%Sox10+	%Edu/ Sox10+	%Sox10-	%Sox10-/EdU+
	rSC51_1	79	79	66	25	21	13	4	83.5443	26.5823	16.4557	5.06329		rSC51_1	84	79	64	25	20	15	5	81.0127	25.3165	18.9873	6.32911		rSC51_1	81	79	67	25	21	12	4	84.8101	26.5823	15.1899	5.06329
	rSC51_2	77	76	70	26	25	6	1	92.1053	32.8947	7.89474	1.31579		rSC51_2	77	76	70	28	25	6	3	92.1053	32.8947	7.89474	3.94737		rSC51_2	80	78	69	27	24	9	3	88.4615	30.7692	11.5385	3.84615
	rSC51_3	82	81	67	27	24	14	3	82.716	29.6296	17.284	3.7037		rSC51_3	79	76	70	30	25	6	5	92.1053	32.8947	7.89474	6.57895		rSC51_3	82	77	66	26	23	11	3	85.7143	29.8701	14.2857	3.8961
	rSC51_4	103	101	83	36	30	18	6	82.1782	29.703	17.8218	5.94059		rSC51_4	102	96	85	37	30	11	7	88.5417	31.25	11.4583	7.29167		rSC51_4	101	101	85	37	30	16	7	84.1584	29.703	15.8416	6.93069
	rSC51_5	98	93	78	26	24	15	2	83.871	25.8065	16.129	2.15054		rSC51_5	106	99	80	37	25	19	12	80.8081	25.2525	19.1919	12.1212		rSC51_5	99	93	80	27	25	13	2	86.0215	26.8817	13.9785	2.15054
	rSC51_6	112	110	97	30	25	13	5	88.1818	22.7273	11.8182	4.54545		rSC51_6	117	113	97	35	29	16	6	85.8407	25.6637	14.1593	5.30973		rSC51_6	113	110	97	30	29	13	1	88.1818	26.3636	11.8182	0.909091
	rSC51_8	103	99	82	43	37	17	6	82.8283	37.3737	17.1717	6.06061		rSC51_8	104	102	81	46	38	21	8	79.4118	37.2549	20.5882	7.84314		rSC51_8	101	99	79	44	37	20	7	79.798	37.3737	20.202	7.07071
	Gesamt	654	639	543	213	186	96	27	84.9765	34.2541	15.0235	4.22535		Gesamt	669	641	547	238	192	94	46	85.3354	35.1005	14.6646	7.17629		Gesamt	657	637	543	216	189	94	27	85.2433	34.8066	14.7567	4.23862

## Sheet: CellProfiler
researcher 1								researcher 2								researcher 3
thresholds		DAPI+/VIME+	SOX10+	EdU+	%Sox10+	%Edu+/Sox10+		thresholds		DAPI+/VIME+	SOX10+	EdU+	%Sox10+	%Edu+/Sox10+		thresholds		DAPI+/VIME+	SOX10+	EdU+	%Sox10+	%Edu+/Sox10+
EdU 0.06	rSC48_1	57	55	27	96.4912	49.0909		EdU 0.065	rSC48_1	57	55	27	96.4912	49.0909		EdU 0.075	rSC48_1	57	55	26	96.4912	47.2727
SOX10 0.06	rSC48_2	66	64	21	96.9697	32.8125		SOX10 0.058	rSC48_2	66	64	21	96.9697	32.8125		SOX10 0.06	rSC48_2	66	64	21	96.9697	32.8125
	rSC48_3	66	64	21	96.9697	32.8125			rSC48_3	66	64	21	96.9697	32.8125			rSC48_3	66	64	21	96.9697	32.8125
	rSC48_4	65	64	30	98.4615	46.875			rSC48_4	65	64	29	98.4615	45.3125			rSC48_4	65	64	29	98.4615	45.3125
	rSC48_5	65	64	24	98.4615	37.5			rSC48_5	65	64	24	98.4615	37.5			rSC48_5	65	64	24	98.4615	37.5
	rSC48_6	66	58	19	87.8788	32.7586			rSC48_6	66	58	18	87.8788	31.0345			rSC48_6	66	58	18	87.8788	31.0345
	rSC48_7	57	53	18	92.9825	33.9623			rSC48_7	57	53	17	92.9825	32.0755			rSC48_7	57	53	17	92.9825	32.0755
	rSC48_8	65	60	24	92.3077	40			rSC48_8	65	60	23	92.3077	38.3333			rSC48_8	65	60	22	92.3077	36.6667
	rSC48_9	67	65	20	97.0149	30.7692			rSC48_9	67	65	20	97.0149	30.7692			rSC48_9	67	65	19	97.0149	29.2308
	rSC48_11	76	72	32	94.7368	44.4444			rSC48_10	76	72	32	94.7368	44.4444			rSC48_10	76	72	30	94.7368	41.6667
	Gesamt	650	619	236	95.2308	38.126			Gesamt	650	619	232	95.2308	37.4798			Gesamt	650	619	227	95.2308	36.6721
thresholds		DAPI+/VIME+	SOX10+	EdU+	%Sox10+	%Edu+/Sox10+		thresholds		DAPI+/VIME+	SOX10+	EdU+	%Sox10+	%Edu+/Sox10+		thresholds		DAPI+/VIME+	SOX10+	EdU+	%Sox10+	%Edu+/Sox10+
EdU 0.08	rSC49_1	91	81	25	89.011	30.8642		EdU 0.065	rSC49_1	91	81	28	89.011	34.5679		EdU 0.06	rSC49_1	91	81	28	89.011	34.5679
SOX10 0.054	rSC49_2	83	59	25	71.0843	42.3729		SOX10 0.058	rSC49_2	83	59	25	71.0843	42.3729		SOX10 0.06	rSC49_2	83	57	25	68.6747	43.8596
	rSC49_3	89	67	19	75.2809	28.3582			rSC49_3	89	66	19	74.1573	28.7879			rSC49_3	89	66	20	74.1573	30.303
	rSC49_4	68	46	10	67.6471	21.7391			rSC49_4	68	46	10	67.6471	21.7391			rSC49_4	68	46	10	67.6471	21.7391
	rSC49_5	93	71	23	76.3441	32.3944			rSC49_5	93	70	25	75.2688	35.7143			rSC49_5	93	70	26	75.2688	37.1429
	rSC49_6	96	77	25	80.2083	32.4675			rSC49_6	96	77	25	80.2083	32.4675			rSC49_6	96	77	25	80.2083	32.4675
	rSC49_8	101	88	37	87.1287	42.0455			rSC49_7	101	88	39	87.1287	44.3182			rSC49_8	101	88	40	87.1287	45.4545
	Gesamt	621	489	164	78.744	33.5378			Gesamt	621	487	171	78.4219	35.1129			Gesamt	621	485	174	78.0998	35.8763
thresholds		DAPI+/VIME+	SOX10+	EdU+	%Sox10+	%Edu+/Sox10+		thresholds		DAPI+/VIME+	SOX10+	EdU+	%Sox10+	%Edu+/Sox10+		thresholds		DAPI+/VIME+	SOX10+	EdU+	%Sox10+	%Edu+/Sox10+
EdU 0.07	rSC51_1	73	62	20	84.9315	32.2581		EdU 0.073	rSC51_1	73	63	21	86.3014	33.3333		EdU 0.054	rSC51_1	73	61	22	83.5616	36.0656
SOX10 0.063	rSC51_2	73	63	23	86.3014	36.5079		Sox10 0.062	rSC51_2	73	63	23	86.3014	36.5079		SOX10 0.07	rSC51_2	73	63	23	86.3014	36.5079
	rSC51_3	86	70	25	81.3953	35.7143			rSC51_3	86	72	25	83.7209	34.7222			rSC51_3	86	69	26	80.2326	37.6812
	rSC51_4	103	90	31	87.3786	34.4444			rSC51_4	103	91	32	88.3495	35.1648			rSC51_4	103	86	29	83.4951	33.7209
	rSC51_5	99	81	28	81.8182	34.5679			rSC51_5	99	81	28	81.8182	34.5679			rSC51_5	99	78	28	78.7879	35.8974
	rSC51_6	105	96	30	91.4286	31.25			rSC51_6	105	96	30	91.4286	31.25			rSC51_6	105	95	33	90.4762	34.7368
	rSC51_8	102	84	38	82.3529	45.2381			rSC51_8	102	84	38	82.3529	45.2381			rSC51_8	102	80	37	78.4314	46.25
	Gesamt	641	546	195	85.1794	35.7143			Gesamt	641	550	197	85.8034	35.8182			Gesamt	641	532	198	82.9953	37.218
										Vim	SOX10	EdU	%SOX10+	%Edu/SOX10+
								EdU 0.07	rSC51_1	73	62	20	84.9315	32.2581
								SOX10 0.063	rSC51_2	73	63	23	86.3014	36.5079
									rSC51_3	86	70	25	81.3953	35.7143
									rSC51_4	103	90	31	87.3786	34.4444
									rSC51_5	99	81	28	81.8182	34.5679
									rSC51_6	105	96	30	91.4286	31.25
													#DIV/0!	#DIV/0!
									rSC51_8	102	84	38
									Gesamt	641	546	195	85.1794	35.7143
