# Supplementary material for: Automated image analysis of stained cytospins to quantify Schwann cell purity and proliferation
Source: PLoS One. 2020 May 22;15(5):e0233647. doi: 10.1371/journal.pone.0233647 (PMC7244157; doi:10.1371/journal.pone.0233647)
Supplement: S2 Data — (ZIP) [file pone.0233647.s005.zip]

Archive with 28 entries (28 files):
- PACE Corrected/rSC49_SOX10AF488_EdUAF555_VIMEDL650_DAPI_20x_1_DAPI 1.tif
- PACE Corrected/rSC49_SOX10AF488_EdUAF555_VIMEDL650_DAPI_20x_1_EdU 4.tif
- PACE Corrected/rSC49_SOX10AF488_EdUAF555_VIMEDL650_DAPI_20x_1_SOX10 2.tif
- PACE Corrected/rSC49_SOX10AF488_EdUAF555_VIMEDL650_DAPI_20x_1_VIME 3.tif
- PACE Corrected/rSC49_SOX10AF488_EdUAF555_VIMEDL650_DAPI_20x_2_DAPI 1.tif
- PACE Corrected/rSC49_SOX10AF488_EdUAF555_VIMEDL650_DAPI_20x_2_EdU 4.tif
- PACE Corrected/rSC49_SOX10AF488_EdUAF555_VIMEDL650_DAPI_20x_2_SOX10 2.tif
- PACE Corrected/rSC49_SOX10AF488_EdUAF555_VIMEDL650_DAPI_20x_3_DAPI 1.tif
- PACE Corrected/rSC49_SOX10AF488_EdUAF555_VIMEDL650_DAPI_20x_2_VIME 3.tif
- PACE Corrected/rSC49_SOX10AF488_EdUAF555_VIMEDL650_DAPI_20x_3_EdU 4.tif
- PACE Corrected/rSC49_SOX10AF488_EdUAF555_VIMEDL650_DAPI_20x_3_SOX10 2.tif
- PACE Corrected/rSC49_SOX10AF488_EdUAF555_VIMEDL650_DAPI_20x_3_VIME 3.tif
- PACE Corrected/rSC49_SOX10AF488_EdUAF555_VIMEDL650_DAPI_20x_4_DAPI 1.tif
- PACE Corrected/rSC49_SOX10AF488_EdUAF555_VIMEDL650_DAPI_20x_4_EdU 4.tif
- PACE Corrected/rSC49_SOX10AF488_EdUAF555_VIMEDL650_DAPI_20x_4_SOX10 2.tif
- PACE Corrected/rSC49_SOX10AF488_EdUAF555_VIMEDL650_DAPI_20x_4_VIME 3.tif
- PACE Corrected/rSC49_SOX10AF488_EdUAF555_VIMEDL650_DAPI_20x_5_DAPI 1.tif
- PACE Corrected/rSC49_SOX10AF488_EdUAF555_VIMEDL650_DAPI_20x_5_EdU 4.tif
- PACE Corrected/rSC49_SOX10AF488_EdUAF555_VIMEDL650_DAPI_20x_5_SOX10 2.tif
- PACE Corrected/rSC49_SOX10AF488_EdUAF555_VIMEDL650_DAPI_20x_5_VIME 3.tif
- PACE Corrected/rSC49_SOX10AF488_EdUAF555_VIMEDL650_DAPI_20x_6_DAPI 1.tif
- PACE Corrected/rSC49_SOX10AF488_EdUAF555_VIMEDL650_DAPI_20x_6_EdU 4.tif
- PACE Corrected/rSC49_SOX10AF488_EdUAF555_VIMEDL650_DAPI_20x_6_SOX10 2.tif
- PACE Corrected/rSC49_SOX10AF488_EdUAF555_VIMEDL650_DAPI_20x_6_VIME 3.tif
- PACE Corrected/rSC49_SOX10AF488_EdUAF555_VIMEDL650_DAPI_20x_8_DAPI 1.tif
- PACE Corrected/rSC49_SOX10AF488_EdUAF555_VIMEDL650_DAPI_20x_8_EdU 4.tif
- PACE Corrected/rSC49_SOX10AF488_EdUAF555_VIMEDL650_DAPI_20x_8_SOX10 2.tif
- PACE Corrected/rSC49_SOX10AF488_EdUAF555_VIMEDL650_DAPI_20x_8_VIME 3.tif
